# Supplementary material for: Cognitive Avoidance Is Associated with Decreased Brain Responsiveness to Threat Distractors under High Perceptual Load
Source: Brain Sci. 2023 Apr 5;13(4):618. doi: 10.3390/brainsci13040618 (PMC10136524; doi:10.3390/brainsci13040618)
Supplement: Supplementary file 1 [file brainsci-13-00618-s001.zip]

Archive with 1 entries (1 files):
- brainsci-2268910-supplementary.pdf
